# Supplementary material for: Adolescent Depressive Symptoms and Peer Dynamics: Distorted Perceptions in Liking and Disliking Networks
Source: Behav Sci (Basel). 2024 Nov 19;14(11):1110. doi: 10.3390/bs14111110 (PMC11591119; doi:10.3390/bs14111110)
Supplement: Supplementary file 1 [file behavsci-14-01110-s001.zip]

Archive with 1 entries (1 files):
- behavsci-3165433-supplementary.pdf
